# Supplementary material for: Comparative Analysis of Apicoplast-Targeted Protein Extension Lengths in Apicomplexan Parasites
Source: Biomed Res Int. 2015 May 31;2015:452958. doi: 10.1155/2015/452958 (PMC4465681; doi:10.1155/2015/452958)
Supplement: Supplementary file 1 — The supplementary table presents a set of orthologs of the cyanobacterium Synechocystis sp. PCC 6803 proteins in Toxoplasma gondii, Neospora caninum and Plasmodium falciparum along with the protein lengths. The first group of columns contains accession numbers of corresponding database entries for T. gondii, N. caninum, and P. falciparum followed by lengths of the proteins. Protein data for T. gondii and N. caninum is extracted from the ToxoDB database (version 8.2), data for P. falciparum – from the PlasmoDB database (version 9.3), data for Synechocystis sp. PCC 6803 – from GenBank, NCBI. The next three columns contain protein annotations (not given for N. caninum as being a part of the annotation for T. gondii). The next three columns contain the differences T–S, N–S, and P–S. The 354 rows of the Table describe only cyanobacterial proteins having orthologs in at least two sporozoan species. [file 452958.f1.xlsx]

## Sheet: Data
Orthologs of the cyanobacterium Synechocystis sp. PCC 6803 in Toxoplasma gondii, Neospora caninum and Plasmodium falciparum. The first group of columns contains accession numbers of corresponding database entries for T. gondii, N. caninum, and P. falciparum followed by lengths of the proteins. Protein data for T.gondii and N.caninum is extracted from the ToxoDB database (version 8.2), data for P.…
Synechocystis sp.		T. gondii		N. caninum		P. falciparum		Synechocystis sp. protein annotation	T. gondii protein annotation	P. falciparum protein annotation	T-S	N-S	P-S
16331949	986	TGME49_261850	2576	NCLIV_025690	2215	PF3D7_1411400	2016	DNA polymerase I	helicase, putative	plastid replication-repair enzyme (PREX)	1590	1229	1030
16329288	1001	TGME49_278550	2560	NCLIV_067450	2489	PF3D7_0516600	1610	translation initiation factor IF-2	elongation factor Tu GTP binding domain-containing protein	translation initiation factor IF-2,sporozoite surface antigen MB2 (MB2)	1559	1488	609
16331746	453	TGME49_273445	1860	NCLIV_034200	1306	-		hypothetical protein slr0076	sufB/sufD domain-containing protein		1407	853
16330309	403	TGME49_262430	1283	NCLIV_025400	1294	PF3D7_1022800	824	4-hydroxy-3-methylbut-2-en-1-yl diphosphate synthase	4-hydroxy-3-methylbut-2-en-1-yl diphosphate synthase	4-hydroxy-3-methylbut-2-en-1-yl diphosphate synthase (GcpE)	880	891	421
16329681	640	TGME49_208820	1424	NCLIV_003330	1018	PF3D7_1337200	1205	1-deoxy-D-xylulose-5-phosphate synthase	1-deoxy-D-xylulose-5-phosphate synthase	1-deoxy-D-xylulose 5-phosphate synthase	784	378	565
16330106	498	TGME49_280500	1279	NCLIV_019650	1310	PF3D7_1471200	664	hypothetical protein slr1229	inorganic anion transporter, sulfate permease (SulP) family protein	inorganic anion exchanger, inorganic anion antiporter (SulP)	781	812	166
16329898	601	TGME49_260310	1345	-		-		ABC transporter	ATP-binding cassette transporter ABC.B1		744
16329356	597	TGME49_301380	1333	-		PF3D7_0715600	754	elongation factor EF-G	elongation factor Tu GTP binding domain-containing protein	GTP-binding translation elongation factor tu family protein, putative	736		157
16330798	452	TGME49_211480	1175	NCLIV_011480	631	PF3D7_1217300	961	GTP-binding protein EngA	GTP-binding protein engA, putative	GTP binding protein, putative	723	179	509
16329894	869	TGME49_266730	1591	NCLIV_039310	1195	-		leucyl-tRNA synthetase	leucyl-tRNA synthetase (LeuRS2)		722	326
16330010	238	TGME49_244580	936	NCLIV_019130	702	PF3D7_1210000	339	50S ribosomal protein L1	L1P family of ribosomal protein	mitochondrial ribosomal protein L1-2 precursor, putative	698	464	101
16329694	944	TGME49_221330	1597	NCLIV_055820	1641	PF3D7_1223300	1222	DNA gyrase subunit A	DNA gyrase/topoisomerase IV, A subunit domain-containing protein	DNA gyrase subunit A (GyrA)	653	697	278
16331597	1199	TGME49_208842	1844	NCLIV_003350	1801	-		transcription-repair coupling factor	DEAD/DEAH box helicase domain-containing protein		645	602
16330413	912	TGME49_290640	1551	NCLIV_042630	1487	PF3D7_0505500	1350	DNA mismatch repair protein MutS	DNA mismatch repair protein MSH6-1, putative	DNA repair protein, putative	639	575	438
16329260	284	TGME49_300320	908	-		PF3D7_1249900	639	dimethyladenosine transferase	dimethyladenosine transferase	apicoplast dimethyladenosine synthase, putative	624		355
161344753	1081	TGME49_215260	1699	NCLIV_052220	1643	PF3D7_1308200	2375	carbamoyl phosphate synthase large subunit	carbamoylphosphate synthetase	carbamoyl phosphate synthetase (cpsSII)	618	562	1294
16332264	1006	TGME49_285660	1607	NCLIV_013510	1202	PF3D7_0909900	1373	antiviral protein	DEAD/DEAH box helicase domain-containing protein	helicase with Zn-finger motif, putative	601	196	367
16331965	374	TGME49_320620	948	NCLIV_009650	471	PF3D7_1242200	639	queuine tRNA-ribosyltransferase	queuine tRNA ribosyl transferase	queuine tRNA-ribosyltransferase, putative	574	97	265
16331432	627	TGME49_202630	1188	-		-		cell division protein FtsH	ATP-dependent metallopeptidase HflB subfamily protein		561
16331725	387	TGME49_258650	913	-		PF3D7_1364900	350	ferrochelatase	protoheme ferro-lyase, putative	ferrochelatase (FC)	526		-37
161344764	337	TGME49_254110	835	NCLIV_008400	603	PF3D7_0807900	373	tryptophanyl-tRNA synthetase	tryptophanyl-tRNA synthetase (TrpRS1)	tyrosyl-tRNA synthetase, putative	498	266	36
16332119	1039	TGME49_229460	1537	NCLIV_020290	677	-		Snf2/Rad54 family helicase	SWI2/SNF2-containing protein		498	-362
16331208	433	TGME49_206610	929	NCLIV_044290	920	PF3D7_1020800	640	branched-chain alpha-keto acid dehydrogenase E2	pyruvate dehydrogenase complex subunit PDH-E2	dihydrolipoamide acyltransferase component E2 (DLAT)	496	487	207
16331260	372	TGME49_237470	866	NCLIV_051210	526	PF3D7_1365500	406	glycine cleavage system aminomethyltransferase T	glycine cleavage T-protein (aminomethyl transferase) domain-containing protein	glycine cleavage T protein, putative (GCVT)	494	154	34
16332067	445	TGME49_289780	937	NCLIV_042030	527	-		ATP-dependent protease ATP-binding subunit ClpX	ATP-dependent hsl protease ATP-binding subunit hslU, putative		492	82
16330128	530	TGME49_318650	1019	NCLIV_012720	1208	PF3D7_1453500	1176	NAD(P) transhydrogenase subunit alpha	transhydrogenase	pyridine nucleotide transhydrogenase, putative	489	678	646
16329281	508	TGME49_202920	988	NCLIV_031580	582	-		anthranilate synthase component I	p-aminobenzoic acid synthase		480	74
16329936	121	TGME49_313550	595	NCLIV_056820	307	-		50S ribosomal protein L22	ribosomal protein RPL22		474	186
16330354	219	TGME49_305920	693	NCLIV_070230	480	PF3D7_0614800	437	endonuclease III	endonuclease III family 1 protein	endonuclease III homologue, putative	474	261	218
16332164	113	TGME49_297925	580	NCLIV_006830	244	-		hypothetical protein slr1565	HesB-like domain-containing protein		467	131
16329867	289	TGME49_259550	748	NCLIV_027230	669	-		dihydropteroate pyrophosphorylase	dihydropteroate synthase		459	380
16329549	177	TGME49_282230	634	NCLIV_023840	634	PF3D7_0110900	186	adenylylsulfate kinase	sulfate adenylyltransferase/adenylylsulfate kinase	adenylate kinase, putative	457	457	9
16331573	532	TGME49_289300	976	NCLIV_041650	982	PF3D7_1034900	889	methionyl-tRNA synthetase	methionyl-tRNA synthetase	methionine-tRNA ligase, putative	444	450	357
16329916	116	TGME49_217590	552	NCLIV_062370	518	PF3D7_0522500	166	50S ribosomal protein L17	50S ribosomal protein L17, putative	mitochondrial ribosomal protein L17 precursor, putative	436	402	50
16332051	292	TGME49_259130	712	-		PF3D7_0607500	521	4-hydroxybenzoate polyprenyltransferase	4-hydroxybenzoate polyprenyl transferase	para-hydroxybenzoate--polyprenyltransferase (4- hydroxybenzoate octaprenyltransferase), putative	420		229
16329745	451	TGME49_273140	867	NCLIV_034370	863	PF3D7_0622200	860	(dimethylallyl)adenosine tRNA methylthiotransferase	radical SAM methylthiotransferase, MiaB/RimO family protein	radical SAM protein, putative	416	412	409
16332325	535	TGME49_267540	951	NCLIV_035070	553	PF3D7_1420000	484	protein kinase	AGC kinase	splicing factor 3B subunit 4, putative (SF3B4)	416	18	-51
16331016	483	TGME49_299810	898	NCLIV_060470	671	PF3D7_1015200.2, PF3D7_1015200.1	676	cysteinyl-tRNA synthetase	cysteine-tRNA synthetase (CysRS)	cysteinyl-tRNA synthetase, putative	415	188	193
16331117	877	TGME49_219540	1280	NCLIV_061050	1034	PF3D7_1367700	1408	alanyl-tRNA synthetase	cytosolic tRNA-Ala synthetase	alanyl-tRNA synthetase,Alanine--tRNA ligase (AlaRS)	403	157	531
16329926	120	TGME49_211870	516	-		PF3D7_0613400	213	50S ribosomal protein L18	LSU ribosomal protein L18P, putative	apicoplast ribosomal protein L18 precursor, putative	396		93
16330166	591	TGME49_299070	987	-		-		pyruvate kinase	pyruvate kinase PyKII		396
16330008	128	TGME49_289230	518	NCLIV_041595	265	PF3D7_0524600	257	50S ribosomal protein L7/L12	50S ribosomal protein L12, putative	organelle ribosomal protein L7/L12 precursor, putative	390	137	129
16332286	365	TGME49_314270	744	NCLIV_002600	489	PF3D7_0932400	404	peptide chain release factor 1	peptidyl-tRNA hydrolase domain-containing protein	peptide release factor, putative	379	124	39
16330043	509	TGME49_278830	878	NCLIV_067180	728	PF3D7_1453800	910	glucose-6-phosphate 1-dehydrogenase	glucose-6-phosphate 1-dehydrogenase	glucose-6-phosphate dehydrogenase-6-phosphogluconolactonase (G6PDH)	369	219	401
16329873	781	TGME49_261050	1150	-		-		protein conferring resistance to acetazolamide; Zam	RNB family domain-containing protein		369
16330058	161	TGME49_255690	529	NCLIV_029230	302	PF3D7_0209300	240	2-C-methyl-D-erythritol 2,4-cyclo diphosphate synthase	2-C-methyl-D-erythritol 2,4-cyclodiphosphate synthase domain-containing protein	2C-methyl-D-erythritol 2,4-cyclodiphosphate synthase (IspF)	368	141	79
16331631	483	TGME49_263870	849	NCLIV_024090	775	PF3D7_1357200	574	glutamyl-tRNA synthetase	glutamate-tRNA ligase	glutamate--tRNA ligase, putative	366	292	91
16329941	213	TGME49_243480	569	NCLIV_030720	407	PF3D7_0918200	317	50S ribosomal protein L3	50S ribosomal protein L3, putative	organelle ribosomal protein L3 precursor, putative	356	194	104
16329171	323	TGME49_269430	676	NCLIV_036980	465	PF3D7_0202700	538	solanesyl diphosphate synthase	polyprenyl synthetase superfamily protein	octaprenyl pyrophosphate synthase (OPP)	353	142	215
16331844	350	TGME49_252465	700	NCLIV_007530	139	PF3D7_1406900	362	hypothetical protein sll0098	radical SAM domain-containing protein	radical SAM protein, putative	350	-211	12
16332061	377	TGME49_253650	712	NCLIV_008040	500	PF3D7_0629200	380	molecular chaperone DnaJ	DnaJ C terminal region domain-containing protein	DnaJ protein, putative	335	123	3
16330659	327	TGME49_253900	658	NCLIV_008230	669	PF3D7_1440300	451	delta-aminolevulinic acid dehydratase	parasite porphobilinogen synthase PBGS	delta-aminolevulinic acid dehydratase (ALAD)	331	342	124
16331608	234	TGME49_253780	563	NCLIV_008130	543	PF3D7_1224000	389	GTP cyclohydrolase I	GTP cyclohydrolase I, putative	GTP cyclohydrolase I (GTP-CH)	329	309	155
16331747	420	TGME49_216170	747	NCLIV_059990	748	PF3D7_0716600	546	NifS protein	SufS subfamily cysteine desulfurase	cysteine desulfurase, putative (SufS)	327	328	126
16331453	187	TGME49_258380	513	NCLIV_028120	197	-		elongation factor P	elongation factor p (ef-p) kow family domain-containing protein		326	10
16330914	691	TGME49_223970	1011	NCLIV_048540	931	PF3D7_1233000	803	elongation factor G	translation elongation and release factors (gtpases), putative	elongation factor G (EF-G)	320	240	112
161344761	330	TGME49_231890	646	NCLIV_0319	475	PF3D7_0211400	371	3-oxoacyl-ACP synthase	beta-ketoacyl-acyl carrier protein synthase III, putative	beta-ketoacyl-ACP synthase III (KASIII)	316	145	41
16332025	350	TGME49_289940	665	NCLIV_042300	651	PF3D7_0607300	413	uroporphyrinogen decarboxylase	uroporphyrinogen decarboxylase	uroporphyrinogen III decarboxylase (UROD)	315	301	63
16331361	406	TGME49_227420	718	NCLIV_045740	394	PF3D7_0104400	535	4-hydroxy-3-methylbut-2-enyl diphosphate reductase	4-hydroxy-3-methylbut-2-enyl diphosphate reductase	4-hydroxy-3-methylbut-2-enyl diphosphate reductase (LytB)	312	-12	129
16332274	296	TGME49_306520	599	NCLIV_044710	449	-		tRNA pseudouridine synthase B	tRNA pseudouridine synthase B, putative		303	153
16329425	238	TGME49_295690	541	NCLIV_002130	465	PF3D7_0204900	354	ubiquinone/menaquinone biosynthesis methyltransferase	ubiquinone/menaquinone biosynthesis methyltransferase subfamily protein	ubiE/COQ5 methyltransferase, putative	303	227	116
16331186	342	TGME49_245670	635	NCLIV_062940	559	PF3D7_1124500	608	pyruvate dehydrogenase E1 component subunit alpha	pyruvate dehydrogenase complex subunit PDH-E1Alpha	pyruvate dehydrogenase E1 alpha subunit (pdhA)	293	217	266
16332037	198	TGME49_318320	486	NCLIV_011200	291	PF3D7_0307400	370	ATP-dependent protease ClpP	ATP-dependent Clp endopeptidase, proteolytic subunit ClpP domain-containing protein	ATP-dependent Clp protease proteolytic subunit (ClpP)	288	93	172
16331151	182	TGME49_257980	468	NCLIV_028380	344	-		ribosome recycling factor	ribosome recycling factor protein		286	162
16330631	508	TGME49_290670	781	NCLIV_042660	564	PF3D7_1446200	605	leucyl aminopeptidase	leucyl aminopeptidase LAP	M17 leucyl aminopeptidase (LAP)	273	56	97
16330002	106	TGME49_273960	374	NCLIV_033780	199	PF3D7_1215300	103	co-chaperonin GroES	chaperonin GroS protein	10 kDa chaperonin (CPN10)	268	93	-3
16329319	631	TGME49_231350	898	NCLIV_031610	901	PF3D7_1025100	829	glucosamine--fructose-6-phosphate aminotransferase	glucosamine-fructose-6-phosphate aminotransferase	glucosamine-fructose-6-phosphate aminotransferase, putative	267	270	198
16329969	108	TGME49_211300	373	NCLIV_011680	349	-		hypothetical protein sll1118	DUF74 family protein, putative		265	241
16331745	256	TGME49_225800	518	NCLIV_047030	376	PF3D7_1413500	347	ABC transporter	iron-sulfur assembly ATPase	FeS assembly ATPase SufC (SufC)	262	120	91
16329256	325	TGME49_278910	585	NCLIV_067100	484	-		cysteine synthase A	O-acetylserine (thiol) lyase 2, putative		260	159
16329591	289	TGME49_226400	543	NCLIV_046560	406	PF3D7_1344600	415	lipoyl synthase	lipoic acid synthase LIPA	lipoyl synthase (LipA)	254	117	126
16330137	988	TGME49_207640	1242	NCLIV_002610	1100	PF3D7_1332900	1272	isoleucyl-tRNA synthetase	isoleucyl-tRNA synthetase family protein	isoleucine-tRNA ligase, putative	254	112	284
16330073	187	TGME49_216700	439	NCLIV_059580	374	PF3D7_0907900	241	peptide deformylase	hypothetical protein	peptide deformylase (PDF)	252	187	54
16331311	386	TGME49_211090	632	NCLIV_011790	612	PF3D7_0727200	553	NifS protein	aminotransferase, class V superfamily protein	cysteine desulfurase, putative (NFS)	246	226	167
16329467	391	TGME49_264030	636	NCLIV_024040	594	-		succinyldiaminopimelate transaminase	aminotransferase, putative		245	203
16330124	88	TGME49_227150	332	-		-		glutaredoxin	glutaredoxin, putative		244
16329977	452	TGME49_318290	695	-		PF3D7_0812200	404	serine protease HtrA	hypothetical protein	trypsin-like serine protease, putative	243		-48
16331761	603	TGME49_300260	844	NCLIV_060420	781	PF3D7_1126000	1013	threonyl-tRNA synthetase	threonyl-tRNA synthetase family protein	threonyl-tRNA synthetase,Threonine--tRNA ligase (ThrRS)	241	178	410
16331385	394	TGME49_214850	632	NCLIV_051900	439	PF3D7_1467300	488	1-deoxy-D-xylulose 5-phosphate reductoisomerase	1-deoxy-D-xylulose 5-phosphate reductoisomerase, putative	1-deoxy-D-xylulose 5-phosphate reductoisomerase (DOXR)	238	45	94
16330402	574	TGME49_318710	811	NCLIV_010850	857	PF3D7_1121700	815	ABC transporter	ATP-binding cassette sub-family F member 1	protein GCN20 (GCN20)	237	283	241
16331399	97	TGME49_215070	325	NCLIV_052080	173	PF3D7_1318100	194	ferredoxin	ferodoxin FD	ferredoxin, putative	228	76	97
16331806	333	TGME49_220100	557	NCLIV_012230	555	PF3D7_1325100	437	ribose-phosphate pyrophosphokinase	phosphoribosylpyrophosphate synthetase	phosphoribosylpyrophosphate synthetase	224	222	104
16331464	397	TGME49_263130	620	NCLIV_021820	399	PF3D7_1022500	563	citrate synthase	citrate synthase, putative	citrate synthase, mitochondrial precursor, putative	223	2	166
16331679	631	TGME49_263480	853	NCLIV_024460	660	-		hypothetical protein sll0556	sodium/hydrogen exchanger 3 protein		222	29
16331319	468	TGME49_272500	689	NCLIV_051560	487	PF3D7_0204700	504	glucose transport protein	sugar transporter ST2	hexose transporter (HT)	221	19	36
16331993	305	TGME49_297850	525	NCLIV_006760	524	-		branched-chain amino acid aminotransferase	Branched-chain-amino-acid aminotransferase		220	219
16331546	100	TGME49_286610	318	-		PF3D7_1137500	172	30S ribosomal protein S14	ribosomal protein RPS14, putative	apicoplast ribosomal protein S14p/S29e precursor, putative	218		72
161344750	462	TGME49_270510	676	NCLIV_036250	542	PF3D7_0211800	610	asparaginyl-tRNA synthetase	asparaginyl-tRNA synthetase (NOB+tRNA synthase)	asparagine-tRNA ligase, putative	214	80	148
16332087	381	TGME49_210790	592	NCLIV_012040	585	PF3D7_0603300	569	dihydroorotate dehydrogenase 2	dihydroorotate dehydrogenase reveal, putative	dihydroorotate dehydrogenase, mitochondrial precursor (DHODH)	211	204	188
16330994	327	TGME49_273920	537	NCLIV_033820	581	-		aldehyde reductase	aldose reductase, putative		210	254
16329861	293	TGME49_225990	502	NCLIV_046840	309	PF3D7_1312000	403	ACP S-malonyltransferase	acyl transferase domain-containing protein	malonyl CoA-acyl carrier protein transacylase precursor (MCAT)	209	16	110
16329997	463	TGME49_271860	671	NCLIV_035280	665	PF3D7_1133800	857	hypothetical protein sll1967	tRNA (Uracil-5-)-methyltransferase	RNA (uracil-5-)methyltransferase, putative	208	202	394
16332331	603	TGME49_307980	806	NCLIV_060620	752	PF3D7_0911700	1085	GTP-binding protein LepA	GTP-binding protein lepA, putative	GTP binding protein, putative	203	149	482
16332281	658	TGME49_292920	861	NCLIV_000010	818	PF3D7_1222300	821	heat shock protein 90	heat shock protein 75, putative	endoplasmin homolog precursor, putative	203	160	163
16331275	770	TGME49_316520	972	NCLIV_058970	910	-		glycogen branching protein	1,4-alpha-glucan-branching enzyme		202	140
16329242	191	TGME49_242730	392	NCLIV_017730	324	PF3D7_0928900	199	guanylate kinase	guanylate kinase family protein	guanylate kinase (GK)	201	133	8
16332082	910	TGME49_253290	1106	NCLIV_007730	1057	PF3D7_1461900	1090	valyl-tRNA synthetase	valyl-tRNA synthetase	valine-tRNA ligase, putative	196	147	180
16331530	331	TGME49_234505	525	NCLIV_042265	483	PF3D7_0109800	575	phenylalanyl-tRNA synthetase subunit alpha	phenylalanyl-tRNA synthetase alpha chain A, putative	phenylalanyl-tRNA synthetase, putative	194	152	244
304569549	400	TGME49_222020	593	NCLIV_005420	556	PF3D7_0922500	416	phosphoglycerate kinase	phosphoglycerate kinase PGKII	phosphoglycerate kinase (PGK)	193	156	16
16329542	257	TGME49_281630	450	NCLIV_023550	266	PF3D7_0406400	263	glyoxalase II	hydroxyacylglutathione hydrolase	cytosolic glyoxalase II (cGloII)	193	9	6
16329971	211	TGME49_309210	402	NCLIV_053640	224	PF3D7_0802200	220	rehydrin	peroxiredoxin 6, putative	1-cys peroxiredoxin (1-cyspxn)	191	13	9
16331672	324	TGME49_318430	511	NCLIV_011120	316	PF3D7_1324900, PF3D7_0618500	316	2-ketoacid dehydrogenase malate dehydrogenase lactate dehydrogenase	malate dehydrogenase MDH	L-lactate dehydrogenase (LDH)	187	-8	-8
16332088	159	TGME49_277010	339	NCLIV_068570	239	PF3D7_0206100	249	hypothetical protein slr1419	Fe-S metabolism associated domain-containing protein	iron-sulfur assembly protein, putative (SufE)	180	80	90
16330729	230	TGME49_247670	409	NCLIV_065340	230	PF3D7_1219900	227	ribulose-phosphate 3-epimerase	ribulose-phosphate 3 epimerase family protein	D-ribulose-5-phosphate 3-epimerase, putative	179	0	-3
161344752	393	TGME49_290980	571	NCLIV_042850	570	PF3D7_1415700	572	8-amino-7-oxononanoate synthase	glycine C-acetyltransferase, putative	serine C-palmitoyltransferase, putative	178	177	179
16331572	272	TGME49_265860	450	NCLIV_039650	437	-		hypothetical protein sll0601	hydrolase, carbon-nitrogen family protein		178	165
16330433	171	TGME49_205700	348	NCLIV_031040	172	PF3D7_0322000	171	peptidyl-prolyl cis-trans isomerase	cyclophilin precursor	peptidyl-prolyl cis-trans isomerase (CYP19A)	177	1	0
16330007	362	TGME49_201380	536	NCLIV_023120	532	PF3D7_0623000	527	chorismate synthase	chorismate synthase, putative	chorismate synthase (CS)	174	170	165
16330541	279	TGME49_219510	452	NCLIV_061080	455	PF3D7_1423000	487	ribosomal biogenesis GTPase	GTP binding protein 7 isoform 2 family protein, putative	GTPase, putative	173	176	208
16329716	427	TGME49_234190	595	NCLIV_049400	499	PF3D7_1235600	442	serine hydroxymethyltransferase	serine hydroxymethyltransferase 2, putative	serine hydroxymethyltransferase (SHMT)	168	72	15
16330192	132	TGME49_202960	299	-		-		glycine decarboxylase complex H-protein	glycine cleavage H-protein		167
16330936	169	TGME49_266120	333	NCLIV_048080	201	PF3D7_1212000	205	glutathione peroxidase	thioredoxin-dependent peroxidase TPX1/2	glutathione peroxidase (Trx-G1)	164	32	36
16331668	253	TGME49_248850	416	NCLIV_064990	423	PF3D7_1015300	517	methionine aminopeptidase	methionine aminopeptidase	methionine aminopeptidase 1b, putative (MetAP1b)	163	170	264
16330671	425	TGME49_225050	588	NCLIV_047660	477	PF3D7_0520900	479	S-adenosyl-L-homocysteine hydrolase	adenosylhomocysteinase, putative	S-adenosyl-L-homocysteine hydrolase (SAHH)	163	52	54
16329650	201	TGME49_228360	362	NCLIV_045100	346	-		FKBP-type peptidylprolyl isomerase	peptidyl-prolyl isomerase FKBP12, putative		161	145
16329347	478	TGME49_305980	638	NCLIV_070190	648	PF3D7_0815900	666	dihydrolipoamide dehydrogenase	pyruvate dehydrogenase complex subunit PDH-E3I	lipoamide dehydrogenase (aLipDH)	160	170	188
16329404	391	TGME49_229360	550	NCLIV_030290	377	-		transaldolase/EF-hand domain-containing protein	transaldolase		159	-14
16331163	441	TGME49_233310	599	NCLIV_033100	597	-		aminopeptidase	peptidase D, putative		158	156
16332158	397	TGME49_288500	550	NCLIV_040970	551	PF3D7_0616800	521	hydroxyglutarate oxidase	FAD Malate-dehydrogenase (MDH-FAD)	malate:quinone oxidoreductase, putative	153	154	124
16331048	872	TGME49_275690	1022	NCLIV_037700	920	PF3D7_0816600	1070	ClpB protein	ClpB, putative	ClpB protein, putative (ClpB1)	150	48	198
16331957	428	TGME49_293180	578	NCLIV_000130	494	PF3D7_1430700	510	glutamate dehydrogenase	NADP-specific glutamate dehydrogenase	glutamate dehydrogenase, putative (GDHb)	150	66	82
16331945	945	TGME49_230420	1093	NCLIV_030940	1079	PF3D7_1211900	1264	cation-transporting ATPase E1-E2 ATPase	sarco/endoplasmic reticulum Ca2+-ATPase	non-SERCA-type Ca2 -transporting P-ATPase (ATP4)	148	134	319
16330075	510	TGME49_205710	658	NCLIV_019960	598	PF3D7_1350100	583	lysyl-tRNA synthetase	lysine-tRNA ligase	lysine-tRNA ligase, putative	148	88	73
16330037	324	TGME49_272290	470	NCLIV_034990	483	PF3D7_1446400	415	Pyruvate dehydrogenase E1 component subunit beta	pyruvate dehydrogenase complex subunit PD-HE1Beta	pyruvate dehydrogenase E1 beta subunit (pdhB)	146	159	91
16329628	278	TGME49_251930	417	NCLIV_066970	400	-		enoyl-ACP reductase	enoyl-acyl carrier reductase ENR		139	122
16330027	615	TGME49_231430	753	-		-		NAD(P)H-quinone oxidoreductase subunit F	oligosaccharyl transferase stt3 protein, putative		138
16331550	206	TGME49_319550	343	NCLIV_010610	300	-		hypothetical protein sll0615	membrane protein C17G8.08c, putative		137	94
16329903	416	TGME49_293590	551	NCLIV_000530	579	PF3D7_0626300	473	3-oxoacyl-ACP synthase	3-oxoacyl-acyl-carrier protein synthase I/II, putative	3-oxoacyl-acyl-carrier protein synthase I/II (FabB/FabF)	135	163	57
16330201	354	TGME49_289690	489	NCLIV_041940	340	PF3D7_1462800	337	glyceraldehyde-3-phosphate dehydrogenase	glyceraldehyde-3-phosphate dehydrogenase GAPDH1	glyceraldehyde-3-phosphate dehydrogenase (GAPDH)	135	-14	-17
16329913	137	TGME49_218850	272	NCLIV_061530	273	PF3D7_1413400	643	30S ribosomal protein S9	ribosomal protein RPS9	40S ribosomal protein S9A, putative	135	136	506
16332167	765	TGME49_231870	900	NCLIV_031880	911	-		hypothetical protein slr1567	tetratricopeptide repeat-containing protein		135	146
16332182	524	TGME49_288830	657	-		PF3D7_0915000	533	NADH dehydrogenase	NADH dehydrogenase (NDH2-II)	type II NADH:ubiquinone oxidoreductase (NDH2)	133		9
16331763	542	TGME49_318540	675	NCLIV_011000	631	-		b-carotene ketolase	calcium binding egf domain-containing protein		133	89
16332028	333	TGME49_250880	465	NCLIV_066410	363	-		hypothetical protein slr0537	kinase, pfkB family protein		132	30
16330995	300	TGME49_236050	432	NCLIV_050380	360	PF3D7_1444800	369	fructose-1,6-bisphosphate aldolase	fructose-bisphosphate aldolase, putative	fructose-bisphosphate aldolase	132	60	69
16329670	107	TGME49_238070	238	NCLIV_015460	238	PF3D7_0606900	219	hypothetical protein slr1846	glutaredoxin domain-containing protein	glutaredoxin-like protein (GLP2)	131	131	112
16329176	312	TGME49_286220	442	-		PF3D7_1014000	344	hypothetical protein sll1213	GDP-L-fucose synthetase	GDP-fucose synthase, putative	130		32
16330760	531	TGME49_283780	661	NCLIV_028830	481	PF3D7_1436000	579	glucose-6-phosphate isomerase	glucose-6-phosphate isomerase GPI	glucose-6-phosphate isomerase (GPI)	130	-50	48
16330206	247	TGME49_217740	376	NCLIV_062520	376	PF3D7_0922900	301	3-ketoacyl-ACP reductase	3-ketoacyl-(acyl-carrier-protein) reductase	beta-ketoacyl-acyl carrier protein reductase (FabG)	129	129	54
16330740	372	TGME49_207910	501	NCLIV_002830	499	PF3D7_0603500	441	H+/Ca2+ exchanger	manganese resistance 1 protein, putative	cation/H antiporter (CHA)	129	127	69
16330912	105	TGME49_223050	233	NCLIV_006070	118	PF3D7_1003500	118	30S ribosomal protein S10	ribosomal protein RPS20	40S ribosomal protein S20e, putative	128	13	13
16331156	1075	TGME49_230570	1202	-		-		cation or drug efflux system protein	transporter, major facilitator family protein		127
16331640	1195	TGME49_306500	1321	-		-		5-methyltetrahydrofolate--homocysteine methyltransferase	hypothetical protein		126
16330491	428	TGME49_271350	553	NCLIV_035540	566	PF3D7_1324800	522	folyl-polyglutamate synthetase	bifunctional protein FolC subfamily protein	dihydrofolate synthase/folylpolyglutamate synthase (DHFS-FPGS)	125	138	94
16329249	321	TGME49_222210	440	NCLIV_005610	296	PF3D7_0318100	374	hypothetical protein slr1128	SPFH domain / Band 7 family protein	band 7-related protein	119	-25	53
16329833	411	TGME49_289060	530	-		-		lysostaphin	hypothetical protein		119
16329370	441	TGME49_216050	560	-		-		erythroid ankyrin	tetratricopeptide repeat-containing protein		119
16330857	1011	TGME49_269000	1130	NCLIV_026720	1353	PF3D7_0523000	1419	HlyB family protein	ABC transporter family protein	multidrug resistance protein (MDR1)	119	342	408
16330415	349	TGME49_267730	467	-		-		hypothetical protein sll1164	hypothetical protein		118
16329392	505	TGME49_271210	619	NCLIV_035640	613	-		4-alpha-glucanotransferase	4-alpha-glucanotransferase		114	108
161344768	211	TGME49_294180	325	NCLIV_000920	310	PF3D7_1127300	293	tRNA (guanine-N(7)-)-methyltransferase	tRNA -methyltransferase family protein	methyltransferase, putative	114	99	82
16329240	187	TGME49_290900	300	NCLIV_042770	206	-		hypothetical protein sll1054	hydrolase, NUDIX family protein		113	19
16331813	355	TGME49_265450	468	NCLIV_039820	468	-		glucokinase	hexokinase		113	113
16331425	635	TGME49_211410	748	NCLIV_017330	819	PF3D7_1244000	972	tRNA uridine 5-carboxymethylaminomethyl modification protein GidA	translation initiation factor sui1 protein	glucose inhibited division protein a homologue, putative	113	184	337
16330301	237	TGME49_269910	348	-		-		sugar fermentation stimulation protein A	transcription factor C2H2, putative		111
16330926	767	TGME49_294640	877	NCLIV_001550	886	PF3D7_1437200	847	ribonucleotide reductase subunit alpha	ribonucleoside-diphosphate reductase large chain	ribonucleoside-diphosphate reductase, large subunit	110	119	80
16330049	352	TGME49_310680	461	-		-		threonine-phosphate decarboxylase	aminotransferase, class I/II superfamily protein		109
16330070	345	TGME49_251490	454	-		-		hydrogenase expression/formation protein HypE	ACR, COG2135 domain-containing protein		109
16331698	444	TGME49_315770	553	NCLIV_058440	495	-		cytochrome P450	cytochrome p450 superfamily protein		109	51
16329314	326	TGME49_222840	433	-		-		alkaline phosphatase	Ser/Thr phosphatase family protein		107
16330692	490	TGME49_318580	597	-		PF3D7_1012500	593	hypothetical protein slr1334	glucosephosphate-mutase GPM2	phosphoglucomutase, putative	107		103
16329647	473	TGME49_273490	579	NCLIV_034160	455	PF3D7_0922600	543	glutamate--ammonia ligase	glutamine synthetase, type I, putative	glutamine synthetase, putative	106	-18	70
16329904	77	TGME49_264080	183	NCLIV_023990	183	PF3D7_0208500	137	acyl carrier protein	acyl carrier protein ACP	acyl carrier protein (ACP)	106	106	60
16332030	249	TGME49_316770	355	-		PF3D7_0826400	317	UDP pyrophosphate synthase	undecaprenyl diphosphate synthase	dehydrodolichyl diphosphate synthetase, putative	106		68
16331210	780	TGME49_226100	886	-		-		cation-transporting ATPase E1-E2 ATPase	haloacid dehalogenase family hydrolase domain-containing protein		106
16329985	1092	TGME49_305560	1196	NCLIV_044030	1210	-		cobaltochelatase	Vps51/Vps67 protein		104	118
16330368	189	TGME49_286630	292	NCLIV_014020	267	PF3D7_0729200	240	hypothetical protein sll1621	redoxin domain-containing protein	1-cys peroxiredoxin (AOP)	103	78	51
16330910	445	TGME49_233540	547	NCLIV_039020	426	-		hypothetical protein sll1103	transporter, major facilitator family protein		102	-19
16331648	461	TGME49_235150	563	NCLIV_049730	564	-		hypothetical protein slr0896	transporter, major facilitator family protein		102	103
16332092	869	TGME49_224460	970	NCLIV_048240	939	PF3D7_1311800	1085	aminopeptidase	aminopeptidase n, putative	M1-family alanyl aminopeptidase (M1AAP)	101	70	216
16330891	552	TGME49_299210	652	NCLIV_009300	619	PF3D7_1410200	858	CTP synthetase	CTP synthase	cytidine triphosphate synthetase	100	67	306
16330943	553	TGME49_263730	653	NCLIV_024220	642	PF3D7_0306400	653	glycerol-3-phosphate dehydrogenase	FAD-dependent glycerol-3-phosphate dehydrogenase	FAD-dependent glycerol-3-phosphate dehydrogenase, putative	100	89	100
16330898	482	TGME49_313100	582	NCLIV_056440	583	PF3D7_1450100	500	signal recognition particle protein	signal recognition particle SRP54 protein	signal recognition particle SRP54 (SRP54)	100	101	18
16330863	526	TGME49_255450	625	-		-		hypothetical protein slr1270	hypothetical protein		99
16332230	416	TGME49_213520	514	NCLIV_069500	508	-		N-acyl-L-amino acid amidohydrolase	peptidase M20D, amidohydrolase		98	92
16329928	133	TGME49_234450	231	NCLIV_026110	129	PF3D7_0718400	129	30S ribosomal protein S8	ribosomal protein RPS15A	mitochondrial ribosomal protein S8 precursor, putative	98	-4	-4
16331493	249	TGME49_265220	347	NCLIV_040040	361	PF3D7_1124700	301	heat shock protein GrpE	co-chaperone GrpE protein	co-chaperone GrpE, putative	98	112	52
16331735	245	TGME49_215280	342	NCLIV_052230	339	PF3D7_1212800	321	succinate dehydrogenase iron-sulfur subunit	succinate dehydrogenase [ubiquinone] iron-sulfur protein	iron-sulfur subunit of succinate dehydrogenase	97	94	76
16329536	401	TGME49_309752	498	NCLIV_053880	495	PF3D7_1431600	462	succinate--CoA ligase	succinate-Coenzyme A ligase, beta subunit, putative	ATP-specific succinyl-CoA synthetase beta subunit, putative	97	94	61
16330127	275	TGME49_317705	371	NCLIV_054880	334	-		naphthoate synthase	enoyl-CoA hydratase/isomerase family protein		96	59
16329925	173	TGME49_305520	269	NCLIV_044000	268	PF3D7_1447000	272	30S ribosomal protein S5	ribosomal protein RPS2	40S ribosomal protein S2, putative	96	95	99
16330358	453	TGME49_313150	548	-		-		DNA photolyase	DUF89/Fructose bisphosphatase		95
16330111	575	TGME49_215590	669	NCLIV_052500	299	PF3D7_1034400	631	succinate dehydrogenase flavoprotein subunit	flavoprotein subunit of succinate dehydrogenase	flavoprotein subunit of succinate dehydrogenase (SDHA)	94	-276	56
16329616	696	TGME49_310080	789	NCLIV_018500	817	PF3D7_0525100	673	long-chain-fatty-acid CoA ligase	AMP-binding enzyme domain-containing protein	acyl-CoA synthetase (ACS10)	93	121	-23
16331261	636	TGME49_251780	728	NCLIV_066840	736	PF3D7_1134000	663	molecular chaperone DnaK	heat shock protein	heat shock protein 70 (Hsp70-3)	92	100	27
16330844	331	TGME49_291640	423	NCLIV_043140	363	PF3D7_1344800	375	aspartate carbamoyltransferase	aspartate carbamoyltransferase	aspartate carbamoyltransferase (atcasE)	92	32	44
16331620	304	TGME49_216040	395	NCLIV_060100	406	-		hypothetical protein slr0199	30S ribosomal protein S15, putative		91	102
16330589	294	TGME49_226370	380	NCLIV_046590	380	-		hypothetical protein slr2103	dgat2l1-prov protein		86	86
16329331	81	TGME49_249720	166	-		-		ATP synthase F0F1 subunit C	ATP synthase F0 subunit 9, putative		85
16331051	413	TGME49_298990	497	NCLIV_009490	512	PF3D7_0623200	371	ferredoxin-NADP oxidoreductase	ferredoxin NADP+ oxidoreductase FNR	ferredoxin NADP reductase (FNR)	84	99	-42
16330906	301	TGME49_238130	385	-		-		hypothetical protein slr1534	hypothetical protein		84
16329938	276	TGME49_254400	359	NCLIV_008690	405	PF3D7_1132700	333	50S ribosomal protein L2	LSU ribosomal protein L2P, putative	mitochondrial ribosomal protein L2 precursor	83	129	57
16330336	158	TGME49_206700	240	NCLIV_044360	240	-		hypothetical protein slr1812	hypothetical protein		82	82
16331498	428	TGME49_236210	509	NCLIV_050470	530	-		processing protease	mitochondrial processing peptidase		81	102
16329914	151	TGME49_225240	231	NCLIV_047460	233	PF3D7_0214200	212	50S ribosomal protein L13	50S ribosomal protein L13, putative	mitochondrial ribosomal protein L13 precursor, putative	80	82	61
16330679	483	TGME49_261950	560	NCLIV_025670	561	PF3D7_1235700	535	ATP synthase F0F1 subunit beta	ATP synthase beta subunit ATP-B	ATP synthase subunit beta, mitochondrial	77	78	52
16331758	492	TGME49_312990	569	NCLIV_056340	569	PF3D7_0527900	665	ATP-dependent RNA helicase DeaD	DEAD/DEAH box ATP-dependent RNA helicase	RNA helicase 1	77	77	173
16329327	503	TGME49_204400	577	NCLIV_020840	568	PF3D7_0217100	551	ATP synthase F0F1 subunit alpha	ATPase synthase subunit alpha, putative	ATP synthase F1, alpha subunit	74	65	48
16330761	351	TGME49_237200	424	NCLIV_051070	433	-		fatty acid desaturase	sphingolipid delta 4 desaturase/c-4 hydroxylase protein des2 family protein		73	82
16332139	267	TGME49_236070	337	NCLIV_050390	275	PF3D7_1357900	262	pyrroline-5-carboxylate reductase	pyrroline-5-carboxylate reductase	pyrroline carboxylate reductase	70	8	-5
16329922	187	TGME49_224900	257	NCLIV_047810	257	PF3D7_1008900	242	adenylate kinase	adenylate kinase, putative	adenylate kinase (AK1)	70	70	55
16331601	433	TGME49_270550	502	NCLIV_036210	494	-		gamma-glutamyl phosphate reductase	gamma-glutamyl phosphate reductase, putative		69	61
16331075	431	TGME49_263190	500	NCLIV_024730	405	PF3D7_0206700	471	adenylosuccinate lyase	adenylosuccinate lyase, putative	adenylosuccinate lyase (ASL)	69	-26	40
16329328	185	TGME49_284540	252	NCLIV_015180	252	PF3D7_1310000	253	ATP synthase F0F1 subunit delta	ATP synthase F1, delta subunit protein	mitochondrial ATP synthase delta subunit, putative (OSCP)	67	67	68
16329386	176	TGME49_314000	242	NCLIV_057200	169	-		methionine sulfoxide reductase B	peptide methionine sulfoxide reductase msrB, putative		66	-7
16330278	144	TGME49_272010	210	-		PF3D7_0814200	248	hypothetical protein sll1764	Gar1 protein RNA binding region protein	DNA/RNA-binding protein Alba 1 (ALBA1)	66		104
16330499	166	TGME49_321570	231	NCLIV_004340	232	PF3D7_1323000	230	(3R)-hydroxymyristoyl-ACP dehydratase	beta-hydroxyacyl-acyl carrier protein dehydratase (FABZ)	beta-hydroxyacyl-ACP dehydratase (FabZ)	65	66	64
16330143	849	TGME49_310670	913	NCLIV_054720	925	-		glycogen phosphorylase	glycogen phosphorylase 1, putative		64	76
16330652	318	TGME49_214760	382	NCLIV_051810	354	-		D-isomer specific 2-hydroxyacid dehydrogenase	erythronate-4-phosphate dehydrogenase domain-containing protein		64	36
16331499	353	TGME49_280730	415	NCLIV_019460	416	PF3D7_0910800	447	ATPase	cytosolic fe-s cluster assembling factor nbp35, putative	nucleotide binding protein, putative	62	63	94
16331700	653	TGME49_266640	714	NCLIV_039400	704	PF3D7_0627800	997	acetyl-CoA synthetase	Acetyl-coenzyme A synthetase 2, putative	acetyl-CoA synthetase, putative	61	51	344
16331133	342	TGME49_293610	403	NCLIV_000550	318	PF3D7_1472900	358	dihydroorotase	dihydroorotase	dihydroorotase, putative	61	-24	16
304569552	338	TGME49_205420	399	-		-		aspartate beta-semialdehyde dehydrogenese	aspartate-semialdehyde dehydrogenase		61
16329480	334	TGME49_266880	394	-		PF3D7_0918800	577	tRNA-dihydrouridine synthase A	dihydrouridine synthase, putative	dihydrouridine synthase, putative	60		243
16330619	199	TGME49_316190	258	NCLIV_058810	201	PF3D7_0814900	198	superoxide dismutase	superoxide dismutase SOD3	Fe-superoxide dismutase (FeSOD)	59	2	-1
16329937	92	TGME49_213350	150	NCLIV_013320	150	PF3D7_1317800	145	30S ribosomal protein S19	ribosomal protein RPS15	40S ribosomal protein S15/S19, putative	58	58	53
16331052	279	TGME49_229330	333	NCLIV_030240	272	PF3D7_1033400	288	hypothetical protein sll1524	Cof family hydrolase subfamily protein	haloacid dehalogenase-like hydrolase, putative	54	-7	9
16329819	430	TGME49_251690	482	NCLIV_066770	480	PF3D7_1216000	618	seryl-tRNA synthetase	seryl-tRNA synthetase, cytoplasmic, putative	seryl-tRNA synthetase, putative	52	50	188
16330588	504	TGME49_280610	556	NCLIV_019540	520	PF3D7_1366600	576	cell division protein FtsY	signal recognition particle receptor alpha subunit	signal recognition particle receptor alpha subunit (SRPR-alpha)	52	16	72
16330971	388	TGME49_257960	439	NCLIV_028400	432	PF3D7_1420900	408	mannose-1-phosphate guanylyltransferase	GDP-D-mannose pyrophosphorylase	mannose-1-phosphate guanyltransferase, putative	51	44	20
16330470	554	TGME49_239820	604	NCLIV_016450	398	-		D-3-phosphoglycerate dehydrogenase	D-3-phosphoglycerate dehydrogenase		50	-156
16329588	146	TGME49_312600	195	NCLIV_013940	275	PF3D7_0816500	172	chaperone	heat shock protein HSP21	small heat shock protein HSP20, putative;with=GeneDB:PBANKA_071430 (HSP20)	49	129	26
16329236	275	TGME49_243680	324	NCLIV_018380	348	-		dihydrodipicolinate reductase	dihydrodipicolinate reductase		49	73
16331823	483	TGME49_256760	531	NCLIV_015200	531	PF3D7_0626800	511	pyruvate kinase	pyruvate kinase PyK1	pyruvate kinase (PyrK)	48	48	28
16329216	222	TGME49_225470	269	NCLIV_047240	269	-		methionine sulfoxide reductase A	peptide methionine sulfoxide reductase		47	47
16332209	432	TGME49_268850	475	NCLIV_037490	444	PF3D7_1015900	446	phosphopyruvate hydratase	enolase 2	enolase (ENO)	43	12	14
16332071	301	TGME49_242300	340	NCLIV_017480	311	-		dihydrodipicolinate synthase	dihydrodipicolinate synthase		39	10
16331195	351	TGME49_211230	389	NCLIV_011760	445	-		methylthioribose-1-phosphate isomerase	eukaryotic initiation factor-2B, alpha subunit, putative		38	94
16330255	225	TGME49_270650	262	NCLIV_036120	262	PF3D7_1021600	263	deoxyribose-phosphate aldolase	deoxyribose-phosphate aldolase	deoxyribose-phosphate aldolase, putative	37	37	38
16330915	156	TGME49_242330	192	NCLIV_017500	192	PF3D7_0721600	195	30S ribosomal protein S7	ribosomal protein RPS5	40S ribosomal protein S5, putative	36	36	39
16332312	355	TGME49_207060	391	NCLIV_052980	392	PF3D7_1405600	349	hypothetical protein slr0591	ribonucleoside-diphosphate reductase small subunit	ribonucleotide reductase small subunit (RNR)	36	37	-6
16329932	81	TGME49_273060	116	NCLIV_034490	116	PF3D7_1365100	115	30S ribosomal protein S17	ribosomal protein S17, putative	mitochondrial ribosomal protein S17 precursor, putative	35	35	34
16331010	347	TGME49_247510	381	NCLIV_065240	349	-		fructose-1,6-bisphosphatase	fructose-bisphospatase II		34	2
16330542	363	TGME49_214350	396	NCLIV_051590	396	PF3D7_0722400	393	GTP-dependent nucleic acid-binding protein EngD	GTP-binding protein, putative	GTP binding protein, putative	33	33	30
16331927	505	TGME49_305860	537	NCLIV_070280	472	PF3D7_0717500	528	protein kinase	calcium-dependent protein kinase CDPK3	calcium dependent protein kinase 4 (CDPK4)	32	-33	23
16330972	302	TGME49_290600	333	NCLIV_042590	361	PF3D7_1108500	327	succinyl-CoA synthase subunit beta	succinyl-CoA-synthetase alpha SCSA	succinyl-CoA synthetase alpha subunit, putative	31	59	25
16329382	360	TGME49_315260	390	NCLIV_058000	390	-		alanine dehydrogenase	alanine dehydrogenase		30	30
16331435	290	TGME49_263430	320	NCLIV_0245	321	-		3-hydroxyisobutyrate dehydrogenase	3-hydroxyisobutyrate dehydrogenase		30	31
16329902	670	TGME49_318310	699	NCLIV_011210	986	PF3D7_0610800	672	transketolase	transketolase	transketolase (TK)	29	316	2
16329919	127	TGME49_225080	156	NCLIV_047630	156	PF3D7_1126200	156	30S ribosomal protein S13	ribosomal protein RPS18	40S ribosomal protein S18, putative	29	29	29
16330938	512	TGME49_305120	541	-		-		sodium-coupled permease	transporter, solute:sodium symporter (SSS) family protein		29
16329756	369	TGME49_311780	397	NCLIV_055560	370	-		formaldehyde dehydrogenase	Zn-containing alcohol dehydrogenase		28	1
16329360	216	TGME49_312480	244	NCLIV_056020	248	-		uracil phosphoribosyltransferase	uracil phosphoribosyltransferase FUR1, putative		28	32
16331126	194	TGME49_202300	222	NCLIV_022610	237	PF3D7_0720800	198	deoxyribonucleotide triphosphate pyrophosphatase	inosine triphosphate pyrophosphatase, putative	Ham1-like protein, putative	28	43	4
16331412	542	TGME49_230450	569	NCLIV_030970	540	PF3D7_1012600	555	GMP synthase	bifunctional GMP synthase/glutamine amidotransferase protein	GMP synthetase (GMPS)	27	-2	13
16330578	180	TGME49_266620	207	-		-		thiol:disulfide interchange protein TrxA	thioredoxin domain-containing protein		27
16330506	414	TGME49_215290	440	NCLIV_052240	450	PF3D7_0219100	426	hypothetical protein sll1601	saccharopine dehydrogenase domain-containing protein	conserved protein, unknown function	26	36	12
16329918	130	TGME49_263700	156	NCLIV_024250	158	PF3D7_0516200	151	30S ribosomal protein S11	ribosomal protein RPS14	40S ribosomal protein S14, putative	26	28	21
16329963	1200	TGME49_297800	1225	NCLIV_031540	1574	PF3D7_1318400	1218	chromosome segregation protein SMC1	RecF/RecN/SMC N terminal domain-containing protein	chromosome segregation protein, putative	25	374	18
16330543	338	TGME49_225880	362	NCLIV_046950	364	-		UDP-glucose-4-epimerase	UDP-glucose 4-epimerase		24	26
16329455	340	TGME49_223020	364	NCLIV_006040	340	PF3D7_1142400	470	coproporphyrinogen III oxidase	coproporphyrinogen III oxidase	coproporphyrinogen III oxidase (CPO)	24	0	130
16331615	235	TGME49_239310	259	NCLIV_015970	262	PF3D7_0514600	236	ribose-5-phosphate isomerase A	ribulose 5-phosphate isomerase	ribose 5-phosphate epimerase, putative	24	27	1
16331442	552	TGME49_247550	575	NCLIV_065210	575	-		chaperonin 2	heat shock protein HSP60		23	23
16331307	482	TGME49_307850	505	NCLIV_060600	505	PF3D7_1454700	468	6-phosphogluconate dehydrogenase	6-phosphogluconate dehydrogenase	6-phosphogluconate dehydrogenase, decarboxylating, putative	23	23	-14
16331463	389	TGME49_234440	411	-		-		aspartate aminotransferase	aminotransferase, putative		22
16329254	196	TGME49_268910	215	NCLIV_037440	215	-		leader peptidase I	signal peptidase I protein		19	19
304569543	443	TGME49_279450	460	NCLIV_038330	477	PF3D7_1354500	442	adenylosuccinate synthetase	adenylosuccinate synthetase, putative	adenylosuccinate synthetase (adsS)	17	34	-1
16329931	122	TGME49_312090	139	NCLIV_055710	139	PF3D7_1331800	139	50S ribosomal protein L14	ribosomal protein RPL23	60S ribosomal protein L23, putative	17	17	17
16330455	247	TGME49_215450	263	NCLIV_052370	391	PF3D7_1132800	258	aquaporin Z	aquaporin 1	aquaglyceroporin (AQP)	16	144	11
16329434	360	TGME49_275380	376	-		-		iron transport protein	SAG-related sequence SRS47D		16
16329935	240	TGME49_232300	255	NCLIV_032290	235	PF3D7_1465900	221	30S ribosomal protein S3	ribosomal protein RPS3	40S ribosomal protein S3, putative	15	-5	-19
16329198	349	TGME49_310440	363	NCLIV_054520	363	PF3D7_1031200	364	hypothetical protein slr1485	membrane occupation and recognition nexus protein MORN1	MORN repeat-containing protein 1 (MORN1)	14	14	15
16330356	164	TGME49_259570	178	NCLIV_027210	348	-		hypothetical protein sll1631	CMP/dCMP deaminase, zinc-binding, putative		14	184
16331782	322	TGME49_260460	336	NCLIV_026580	336	PF3D7_0626100	383	protochlorophyllide oxidoreductase	oxidoreductase, putative	oxidoreductase, short-chain dehydrogenase family, putative	14	14	61
16329751	429	TGME49_269110	441	NCLIV_037280	441	PF3D7_0608800	414	acetylornithine aminotransferase	ornithine aminotransferase, mitochondrial precursor, putative	ornithine aminotransferase (OAT)	12	12	-15
16332034	584	TGME49_210840	595	NCLIV_011900	594	PF3D7_1218600	590	arginyl-tRNA synthetase	arginyl-tRNA synthetase family protein	arginyl-tRNA synthetase, putative	11	10	6
16331347	242	TGME49_225930	253	NCLIV_046900	253	PF3D7_1439900	248	triosephosphate isomerase	triose-phosphate isomerase TPI-I	triosephosphate isomerase (TIM)	11	11	6
16329927	179	TGME49_284560	190	NCLIV_015160	190	PF3D7_1323100	190	50S ribosomal protein L6	ribosomal protein RPL9	60S ribosomal protein L6, putative	11	11	11
16329882	233	TGME49_323400	244	-		mal_mito_1	250	cytochrome C oxidase subunit III	cytochrome c oxidase subunit iii subfamily protein	cytochrome c oxidase subunit 3 (cox3)	11		17
16330839	287	TGME49_222970	297	NCLIV_006000	342	-		extragenic suppressor SuhB	inositol(myo)-1(or 4)-monophosphatase 2, putative		10	55
16330434	96	TGME49_226010	104	NCLIV_046820	104	PF3D7_1108300	107	pterin-4-alpha-carbinolamine dehydratase	pterin-4-alpha-carbinolamine dehydratase	pterin-4a-carbinolamine dehydratase (PCD)	8	8	11
16330983	574	TGME49_301440	582	NCLIV_002090	651	-		eukariotic protein kinase	calcium-dependent protein kinase CDPK1		8	77
16329177	362	TGME49_238940	368	NCLIV_015780	438	PF3D7_0813800	357	GDP-D-mannose dehydratase	GDP mannose 4,6-dehydratase, putative	GDP-mannose 4,6-dehydratase, putative	6	76	-5
16331190	149	TGME49_295350	155	NCLIV_002390	155	PF3D7_1366500	149	nucleoside diphosphate kinase	nucleoside diphosphate kinase, putative	nucleoside diphosphate kinase (NDK)	6	6	0
16329669	85	TGME49_230070	91	NCLIV_030740	89	PF3D7_0515800	84	hypothetical protein ssr3122	BolA family protein	BolA-like protein, putative	6	4	-1
16330474	409	TGME49_301120	413	NCLIV_069850	413	PF3D7_1450900	398	acetyl CoA acetyltransferase	acetyl-CoA acetyltransferase	acetyl-CoA acetyltransferase, putative	4	4	-11
16331768	332	TGME49_265310	336	NCLIV_039960	310	PF3D7_0501100.2	390	DnaJ protein	heat shock protein 40, putative	heat shock protein 40, type II	4	-22	58
16331323	117	TGME49_293310	121	NCLIV_000250	121	PF3D7_1474100	121	50S ribosomal protein L20	ribosomal protein L20, putative	mitochondrial ribosomal protein L20 precursor, putative	4	4	4
16330913	399	TGME49_302050	401	NCLIV_025450	488	PF3D7_1330600	505	elongation factor Tu	elongation factor tu, apicoplast	elongation factor Tu, putative	2	89	106
16331703	415	TGME49_312930	417	NCLIV_056280	358	-		hypothetical protein slr0580	cystathione gamma lyase, putative		2	-57
16329940	210	TGME49_300630	211	-		-		50S ribosomal protein L4	ribosomal protein RPL4		1
16331748	396	TGME49_231190	397	NCLIV_031560	333	PF3D7_0415000	379	hypothetical protein sll0086	arsenite-activated ATPase family protein	arsenical pump-driving ATPase, putative	1	-63	-17
16329326	314	TGME49_231910	314	NCLIV_031920	315	PF3D7_1311300	311	ATP synthase F0F1 subunit gamma	ATP synthase F1 gamma subunit	ATP synthase subunit gamma, mitochondrial	0	1	-3
16329924	147	TGME49_310490	147	NCLIV_054570	147	PF3D7_0618300	148	50S ribosomal protein L15	ribosomal protein RPL27A	60S ribosomal protein L27a, putative	0	0	1
16330428	418	TGME49_266870	418	NCLIV_058790	511	PF3D7_0516500	442	quinolene resistance protein NorA	transporter, major facilitator family protein	metabolite/drug transporter, putative	0	93	24
16331825	107	TGME49_293870	106	NCLIV_000840	106	PF3D7_1457200	104	thioredoxin	thioredoxin, putative	thioredoxin 1 (TRX1)	-1	-1	-3
16329920	38	TGME49_300604	37	-		PFC10_API0031	36	50S ribosomal protein L36	ribosomal protein RPL36	apicoplast ribosomal protein L36 (rpl36)	-1		-2
16331506	202	TGME49_300640	198	-		-		30S ribosomal protein S4	ribosomal protein RPS4		-4
161344769	420	TGME49_240690	415	NCLIV_016880	401	PF3D7_0922200	402	S-adenosylmethionine synthetase	S-adenosyl methionine synthetase	S-adenosylmethionine synthetase (SAMS)	-5	-19	-18
16330916	126	TGME49_302055	121	NCLIV_030490	143	PFC10_API0030	122	30S ribosomal protein S12	ribosomal protein RPS12	apicoplast ribosomal protein S12 (rps12)	-5	17	-4
16331710	65	TGME49_263020	59	NCLIV_024900	59	PF3D7_0810100	111	50S ribosomal protein L33	50S ribosomal protein L33, putative	apicoplast ribosomal protein L33 precursor, putative	-6	-6	46
16331833	507	TGME49_227580	500	-		-		ammonium/methylammonium permease	transmembrane amino acid transporter protein		-7
16329343	195	TGME49_297495	187	-		-		7,8-dihydro-6-hydroxymethylpterin-pyrophosphokinase	hypothetical protein		-8
16330011	141	TGME49_302007	131	NCLIV_008670	180	PF3D7_1110600	178	50S ribosomal protein L11	ribosomal protein RPL11	mitochondrial ribosomal protein L11 precursor, putative	-10	39	37
16331552	361	TGME49_210960	351	NCLIV_011880	347	PF3D7_1241700	336	Holliday junction DNA helicase RuvB	replication factor C subunit 4, putative	replication factor C subunit 4, putative	-10	-14	-25
16329361	282	TGME49_243950	271	NCLIV_018550	271	PF3D7_0829200	272	prohibitin	prohibitin, putative	prohibitin, putative	-11	-11	-10
16330744	200	TGME49_299200	187	NCLIV_009310	187	PF3D7_1434800	252	hypothetical protein slr1338	Bet3 transport protein, putative	conserved protein, unknown function	-13	-13	52
16331744	480	TGME49_300650	465	NCLIV_024580	545	PFC10_API0012	470	cysteine desulfurase	ycf24 family protein, putative	SufB protein, putative (sufB)	-15	65	-10
16331925	790	TGME49_289350	766	NCLIV_041710	765	PF3D7_1426500	660	ABC transporter	ATP-binding cassette G family transporter ABCG84	ABC transporter, (EPP family), putative	-24	-25	-130
16331564	494	TGME49_231420	469	NCLIV_020200	613	PF3D7_1116500	455	hypothetical protein slr0642	folate/biopterin transporter, putative	folate transporter 2 (FT2)	-25	119	-39
16329929	200	TGME49_309820	175	NCLIV_053950	175	PF3D7_0719600	173	50S ribosomal protein L5	ribosomal protein RPL11	60S ribosomal protein L11a, putative	-25	-25	-27
16332166	348	TGME49_216880	321	NCLIV_059430	321	-		beta transducin-like-protein	guanine nucleotide-binding protein		-27	-27
16329719	194	TGME49_289900	166	NCLIV_042130	155	-		hypothetical protein slr1906	n-acetyltransferase family protein		-28	-39
304569551	230	TGME49_217890	196	NCLIV_062630	200	PF3D7_1438900	195	thiol-specific antioxidant protein	alkyl hydroperoxide reductase/ Thiol specific antioxidant/ Mal allergen, putative	thioredoxin peroxidase 1 (Trx-Px1)	-34	-30	-35
16330348	331	TGME49_219210	294	-		PF3D7_1113400	388	hypothetical protein slr1819	ankyrin repeat-containing protein	ubiquitin domain containing protein	-37		57
16330456	898	TGME49_264450	852	NCLIV_040590	924	-		DNA topoisomerase I	DNA topoisomerase III beta-1, putative		-46	26
16332165	395	TGME49_299040	348	NCLIV_009460	352	-		hypothetical protein slr1566	phosphatidylinositoln-acetylglucosaminyltransferase		-47	-43
16329957	1102	TGME49_300660	1052	NCLIV_028180	1260	PFC10_API0015	1024	DNA-directed RNA polymerase subunit beta	RNA polymerase B	RNA polymerase B (rpoB)	-50	158	-78
16329552	446	TGME49_213970	396	NCLIV_053250	631	PF3D7_1230600	376	Fmu and Fmv protein	ribosomal RNA small subunit methyltransferase B, putative	sun-family protein, putative	-50	185	-70
16329539	294	TGME49_277970	241	NCLIV_068040	237	PF3D7_1141600	259	hypothetical protein sll1020	dolichol-phosphate-mannose synthase family protein	dolichol phosphate mannose synthase (DPM1)	-53	-57	-35
16331030	392	TGME49_231940	338	NCLIV_031950	406	-		hypothetical protein sll1536	ThiF family protein		-54	14
16330858	626	TGME49_300680	565	-		PFC10_API0016	575	DNA-directed RNA polymerase subunit gamma	RNA polymerase C1	RNA polymerase beta' subunit, putative (rpoC)	-61		-51
16329678	61	-		-		PF3D7_1219800	53	hypothetical protein ssr3129		conserved Plasmodium protein, unknown function			-8
16331324	67	-		-		PF3D7_0907800	191	50S ribosomal protein L35		apicoplast ribosomal protein L35 precursor, putative			124
16332304	388	TGME49_259690	320	-		-		phosphoribosylaminoimidazole carboxylase ATPase subunit	orotidine-5-phosphate decarboxylase/orotate phosphoribosyltransferase		-68
16329933	73	-		-		PF3D7_1208000	127	50S ribosomal protein L29		apicoplast ribosomal protein L29 precursor, putative			54
304569544	75	-		-		PF3D7_1469000	182	translation initiation factor IF-1		translation initiation factor IF-1, putative			107
16332125	76	-		NCLIV_013030	191	PF3D7_0930900	192	NifU protein		NifU-like protein, putative		115	116
16330189	83	-		-		PF3D7_1406000	107	RNA-binding protein		RNA binding protein, putative			24
16330953	87	-		-		PF3D7_1034200	214	50S ribosomal protein L27		apicoplast ribosomal protein L27 precursor, putative			127
16329433	90	-		-		PF3D7_0313300	187	hypothetical protein ssr2142		apicoplast conserved ycf19 protein precursor, unknown function			97
16331516	499	TGME49_261010	409	-		PF3D7_1130400	439	hypothetical protein slr0480	tat-binding family protein, putative	26S proteasome regulatory subunit 6a, putative	-90		-60
16332315	491	TGME49_253470	398	NCLIV_007900	396	-		hypothetical protein slr0592	alveolin domain containing intermediate filament IMC13		-93	-95
16331021	96	-		-		PF3D7_1320100	192	ATP-dependent Clp protease adaptor protein ClpS		ATP-dependent Clp protease adaptor protein ClpS, putative			96
16331689	111	-		NCLIV_065570	113	PF3D7_1243600	115	translation initiation factor Sui1		translation initiation factor SUI1, putative		2	4
16330113	114	-		-		PF3D7_0817500	185	protein kinase C inhibitor		protein kinase c inhibitor-like protein, putative			71
16329338	118	-		-		PF3D7_0522700	177	hypothetical protein slr1417		iron-sulfur assembly protein, putative (SufA)			59
16330855	133	-		NCLIV_010020	382	-		cytochrome B6/f complex iron-sulfur subunit				249
16330050	135	-		NCLIV_045430	221	-		DNA binding protein HU				86
161344760	136	-		-		PF3D7_1147700	154	ATP synthase F0F1 subunit epsilon		mitochondrial ATP synthase delta subunit, putative			18
304569539	443	TGME49_273030	307	NCLIV_034520	345	PF3D7_1120100	250	phosphoglycerate mutase	phosphoglycerate mutase family protein	phosphoglycerate mutase, putative (PGM1)	-136	-98	-193
16329934	139	-		-		PFC10_API0038	129	50S ribosomal protein L16		apicoplast ribosomal protein L16 (rpl16)			-10
16330381	158	-		-		PF3D7_1003300	152	ribosomal-protein-alanine acetyltransferase		N-acetyltransferase, putative			-6
16330019	160	-		NCLIV_028580	290	PF3D7_1144700	259	hypothetical protein sll1737		apicoplast import protein Tic20, putative (TIC20)		130	99
16332290	170	-		-		PF3D7_1135900	296	hypothetical protein slr1182		3-oxo-5-alpha-steroid 4-dehydrogenase, putative			126
16330009	173	-		-		PF3D7_0413800	280	50S ribosomal protein L10		apicoplast ribosomal protein L10 precursor, putative			107
16329624	1006	TGME49_316530	830	-		-		hypothetical protein slr1048	myosin heavy chain, putative		-176
16329482	177	-		-		PF3D7_0825200	165	translation initiation factor IF-3		translation initiation factor IF-3, putative			-12
16330385	186	-		NCLIV_041150	243	-		RNA polymerase sigma factor				57
16331017	195	-		NCLIV_011970	353	PF3D7_1313700	264	Maf-like-protein		septum formation protein MAF homologue, putative		158	69
16329865	200	-		-		PF3D7_1327600	204	nicotinic acid mononucleotide adenylyltransferase		nicotinic acid mononucleotide adenyltransferase			4
16330186	211	-		NCLIV_030140	227	-		Holliday junction DNA helicase RuvA				16
16332068	226	-		NCLIV_011200	291	-		ATP-dependent Clp protease proteolytic subunit				65
16331690	240	-		-		PF3D7_0805600	308	hypothetical protein sll0545		apicoplast phosphatidic acid phosphatase, putative			68
16331284	249	-		NCLIV_018990	255	PF3D7_0219500	338	hypothetical protein slr0361		pseudouridine synthase, putative		6	89
16330498	262	-		-		PF3D7_1444300	292	hypothetical protein sll1606		apicoplast 1-acyl-sn-glycerol-3-phosphate acyltransferase, putative			30
16330739	269	-		-		PF3D7_1026800	263	30S ribosomal protein S2		40S ribosomal protein S2B, putative			-6
16330947	274	-		-		PF3D7_0525600	351	rRNA methylase		RNA methyltransferase, putative			77
16331677	286	-		-		PF3D7_0529300	279	hypothetical protein slr0924		apicoplast TIC22 precursor (TIC22)			-7
16331171	288	-		-		PF3D7_0704900	372	peptide chain release factor 2		peptide chain release factor, putative			84
161344767	297	-		-		PF3D7_1236700	508	S-adenosyl-methyltransferase MraW		s-adenosyl-methyltransferase, putative			211
16330283	306	-		NCLIV_059630	477	-		homoserine kinase				171
16329917	314	-		-		PF3D7_1307600	619	DNA-directed RNA polymerase subunit alpha		DNA-directed RNA polymerase alpha chain, putative			305
16330961	990	TGME49_222160	497	NCLIV_005550	502	-		delta-1-pyrroline-5-carboxylate dehydrogenase	aldehyde dehydrogenase		-493	-488
